# Supplementary material for: Salivary miRNAs Expression in Potentially Malignant Disorders of the Oral Mucosa and Oral Squamous Cell Carcinoma: A Pilot Study on miR-21, miR-27b, and miR-181b
Source: Cancers (Basel). 2022 Dec 31;15(1):291. doi: 10.3390/cancers15010291 (PMC9818333; doi:10.3390/cancers15010291)
Supplement: Supplementary file 1 [file cancers-15-00291-s001.zip]

Archive with 1 entries (1 files):
- cancers-2072872-supplementary.pdf
